# Supplementary material for: Diel-driven variations of leaf dark respiration and metabolite levels in C3 and C4 grasses
Source: Plant Physiol. 2026 Apr 13;201(2):kiag200. doi: 10.1093/plphys/kiag200 (PMC13316934; doi:10.1093/plphys/kiag200)
Supplement: kiag200_Supplementary_Data [file kiag200_supplementary_data.zip]

Archive with 2 entries (2 files):
- DatasetS1_PLPHYS-2025-1747_R1.xlsx
- Supplemtary_Data_PLPHYS-2025-1747_R1.pdf
