# Supplementary material for: Diel-driven variations of leaf dark respiration and metabolite levels in C3 and C4 grasses
Source: Plant Physiol. 2026 Apr 13;201(2):kiag200. doi: 10.1093/plphys/kiag200 (PMC13316934; doi:10.1093/plphys/kiag200)
Supplement: kiag200_Supplementary_Data [file kiag200_supplementary_data.zip › DatasetS1_PLPHYS-2025-1747_R1.xlsx]

## Sheet: COVERPAGE
Article title: Diel-driven variations of leaf dark respiration and metabolite levels in C3 and C4 grasses
Authors: Yuzhen Fan, Guillaume Tcherkez, Andrew P. Scafaro, Nicolas L. Taylor, Robert T. Furbank, Susanne von Caemmerer, and Owen K. Atkin

## Sheet: DATA
	1	2	3	4	5	6	7	8	9	10	11	12	13	14	15	16	17	18	19	20	21	22	23	24	25	26	27	28	29	30	31	32	33	34	35	36	37	38	39	40	41	42	43	44	45	46	47	48	49
Timepoint	300	300	300	300	300	700	700	700	700	700	700	1100	1100	1100	1100	1100	1100	1500	1500	1500	1500	1500	1900	1900	1900	1900	1900	1900	2300	2300	2300	2300	2300	2300	300	300	300	300	300	700	700	700	700	700	700	1100	1100	1100	1100
Species	Wheat	Wheat	Wheat	Wheat	Wheat	Wheat	Wheat	Wheat	Wheat	Wheat	Wheat	Wheat	Wheat	Wheat	Wheat	Wheat	Wheat	Wheat	Wheat	Wheat	Wheat	Wheat	Wheat	Wheat	Wheat	Wheat	Wheat	Wheat	Wheat	Wheat	Wheat	Wheat	Wheat	Wheat	Zea mays	Zea mays	Zea mays	Zea mays	Zea mays	Zea mays	Zea mays	Zea mays	Zea mays	Zea mays	Zea mays	Zea mays	Zea mays	Zea mays	Zea mays
Rep_no	1	2	3	4	5	1	2	3	4	5	6	1	2	3	4	5	6	1	2	4	5	6	1	2	3	4	5	6	1	2	3	4	5	6	1	2	3	4	5	1	2	3	4	5	6	1	2	3	4
Weight_FM_mg	20.39	25.42	21.47	21.19	21.87	23.93	22.64	22.49	23.73	22.41	24.24	25.64	24.77	29.44	28.66	28.2	21.93	22.95	24.93	28.44	29.92	29.12	27.9	25.27	29.84	20.86	25.4	30.09	28.86	29.76	29.25	25.58	29.48	26.67	28.84	26.25	26.59	20.85	20.48	25.94	21.33	20.88	25.26	20.96	26.22	23.04	20.57	29.1	28.94
Label	W_300_1	W_300_2	W_300_3	W_300_4	W_300_5	W_700_1	W_700_2	W_700_3	W_700_4	W_700_5	W_700_6	W_1100_1	W_1100_2	W_1100_3	W_1100_4	W_1100_5	W_1100_6	W_1500_1	W_1500_2	W_1500_4	W_1500_5	W_1500_6	W_1900_1	W_1900_2	W_1900_3	W_1900_4	W_1900_5	W_1900_6	W_2300_1	W_2300_2	W_2300_3	W_2300_4	W_2300_5	W_2300_6	ZM_300_1	ZM_300_2	ZM_300_3	ZM_300_4	ZM_300_5	ZM_700_1	ZM_700_2	ZM_700_3	ZM_700_4	ZM_700_5	ZM_700_6	ZM_1100_1	ZM_1100_2	ZM_1100_3	ZM_1100_4
Rdark_area	0.388367	0.462033	0.430217	0.426022	0.454635	0.463624	0.483987	0.467379	0.427663	0.484116	0.462657	0.449177	0.485816	0.430906	0.416171	0.486839	0.464737	0.50447	0.237817	0.404937	0.529263	0.350171	0.616068	0.535452	0.489567	0.456456	0.544302	0.546212	0.369774	0.337135	0.476134	0.43107	0.428582	0.543284	0.431626	0.414952	0.35557	0.444688	0.439555	0.35516	0.413741	0.531981	0.242279	0.368285	0.308999	0.408074	0.306191	0.306677	0.444066
Rdark_FM	1.81745	2.43446	2.27628	2.10967	2.29069	2.59422	2.77243	2.58697	2.32286	2.55386	2.33468	2.45229	2.60286	2.30695	1.92037	2.55112	2.47365	2.67999	1.35005	2.07447	2.88196	1.92519	3.27571	2.97728	2.61801	2.41694	2.93128	2.91022	2.15376	1.80592	2.65584	2.31447	2.19389	2.70686	2.87962	2.52691	2.60759	3.36557	3.00226	1.91188	2.24803	2.79155	1.8119	2.25848	1.92087	2.55567	1.99583	2.65794	2.9731
Rdark_DM	13.4209	15.7341	14.0766	15.6698	16.169	15.8311	15.024	16.4957	14.9185	16.7297	16.3933	13.7153	16.0366	16.0872	14.0058	17.5966	16.0948	13.5482	9.06634	11.5476	20.4954	13.3823	18.0438	17.4458	16.2175	16.6851	16.5883	17.2035	12.4555	12.658	17.4195	16.9713	12.0031	19.1218	16.161	15.614	17.3131	23.3564	22.6157	14.7864	19.3562	22.4362	12.996	16.8476	13.1296	16.1591	14.9408	16.5285	17.3422
Rdark_N	0.208406	0.239506	0.205776	0.231041	0.243308	0.242763	0.235988	0.253026	0.236215	0.245405	0.242074	0.209811	0.237655	0.261286	0.219414	0.267579	0.236082	0.206644	0.145729	0.175423	0.312746	0.198445	0.290771	0.279575	0.248458	0.263677	0.274465	0.270438	0.20024	0.199002	0.276285	0.260533	0.190662	0.299939	0.720377	0.61063	0.654801	0.648076	0.604284	0.523041	0.453711	0.572952	0.474381	0.568353	0.531133	0.532998	0.40347	0.479067	0.596265
gN_per_m2	1.86351	1.92911	2.09071	1.84392	1.86856	1.90978	2.0509	1.84716	1.81048	1.97272	1.91122	2.14087	2.04421	1.64918	1.89674	1.81942	1.96854	2.44125	1.63192	2.30835	1.69231	1.76457	2.11874	1.91523	1.97043	1.73112	1.98314	2.01973	1.84665	1.69413	1.72334	1.65457	2.24786	1.81131	0.598955	0.679307	0.542829	0.685924	0.727143	0.678789	0.911582	0.928164	0.510546	0.647758	0.581568	0.76535	0.758627	0.639928	0.744482
gC_per_m2	11.8336	12.3264	12.3238	11.3372	11.7975	12.4875	13.5091	12.1175	12.0964	12.5586	11.9845	13.9096	13.1843	11.2295	12.4653	11.686	12.4594	15.8156	11.0514	14.9765	11.0201	10.8382	14.5361	13.1387	12.9444	11.5082	14.1361	13.7077	12.638	11.2287	11.6387	10.9902	15.2508	12.1699	10.9403	11.5009	8.95472	8.44911	8.62378	10.5129	9.62509	10.5422	8.11882	9.52676	10.1265	11.0563	9.08245	8.19886	11.0993
Starch_gm2	0.460486	0.322694	0.229432	0.268488	0.308596	0.0515822	0.0492427	0.0833459	0.069125	0.0483646	0.0393116	0.0618611	0.0558753	0.0693594	0.0970645	0.062939	0.0620032	0.26177	0.249936	0.790263	0.182887	0.252527	0.415297	0.56865	0.488901	0.279578	0.544744	0.664061	0.422703	0.490208	0.584323	0.411386	0.376222	0.611628	1.63813	2.1624	1.44614	1.75949	0.336522	1.26252		1.23313	1.51237		1.82144	1.35168	0.991179	0.407796
Glucose_gm2	0.325739	0.31629	0.412086	0.326154	0.353208	0.372204	0.349084	0.34072	0.34907	0.361223	0.323527	0.430814	0.460879	0.373346	0.399085	0.303445	0.285723	0.48336	0.349648	0.557522	0.344744	0.359864	0.478696	0.346652	0.382488	0.366608	0.433502	0.345192	0.327113	0.300093	0.32371	0.33323	0.37112	0.345789	0.451567	0.681478	0.584978	0.525803	0.324874	0.499226		0.514137	0.666731		0.630926	0.857615	0.414385	0.75065
Fructose_gm2	0.780488	0.812024	1.04985	0.736171	0.756833	0.78741	0.771633	0.755859	0.779793	0.685255	0.667652	0.951391	0.90542	0.752297	0.770421	0.624712	0.624484	1.01134	0.675729	1.06887	0.655565	0.726218	0.972192	0.70428	0.720804	0.736851	0.842714	0.695177	0.781638	0.67683	0.73588	0.795405	0.928073	0.756667	0.927955	1.486	1.19857	1.29905	0.712192	1.25035		1.28158	1.41555		1.22715	1.90369	0.917881	1.52387
Sucrose_gm2	1.97651	1.7471	1.86703	1.61572	1.56143	1.14346	1.16004	1.32995	1.15376	1.1145	0.954687	1.85865	1.85532	1.78447	1.73885	1.19182	1.46155	2.92685	1.82392	2.82655	1.66207	1.88151	2.931	2.47749	2.32322	2.31281	2.63654	2.26537	2.26262	2.02879	2.19315	2.09723	2.51771	2.15271	1.81196	2.64432	2.21018	2.36654	1.28814	1.82814		2.02228	2.09903		1.85389	2.92128	1.62868	2.0694
Total_sugar_gm2	3.08274	2.87542	3.32896	2.67804	2.67147	2.30308	2.28076	2.42653	2.28263	2.16098	1.94587	3.24086	3.22162	2.91011	2.90836	2.11998	2.37175	4.42155	2.8493	4.45295	2.66238	2.9676	4.38189	3.52842	3.42651	3.41627	3.91275	3.30574	3.37137	3.00572	3.25274	3.22587	3.8169	3.25517	3.19148	4.8118	3.99372	4.19139	2.32521	3.57771		3.818	4.18131		3.71196	5.68258	2.96095	4.34392
TNC_gm2	3.54323	3.19811	3.55839	2.94653	2.98007	2.35466	2.33	2.50988	2.35175	2.20934	1.98518	3.30272	3.2775	2.97947	3.00542	2.18292	2.43376	4.68332	3.09923	5.24321	2.84527	3.22012	4.79719	4.09707	3.91541	3.69585	4.4575	3.9698	3.79407	3.49592	3.83707	3.63726	4.19313	3.8668	4.82961	6.9742	5.43986	5.95089	2.66173	4.84023		5.05112	5.69368		5.53341	7.03426	3.95213	4.75172
Shikimate	0.119951	0.529319			1.00439	0.051084	0.165221	0.188596	0.0903415	0.0419858		0.0937704	0.210097	0.643229	0.0309991	0.784039	0.23189		0.129174	0.0799243		0.17448	0.31773	0.0346926	0.16193	0.10936		0.315034		0.0774534	0.513247	0.777294	0.335484		1.03213	3.44802	4.60248	0.0502882	0.0564465	2.40943	0.110107	0.759278	0.0680864	3.73831	2.48439		3.73166		5.8508
2-Hydroxyglutarate	0.0103272	0.00900533	0.00180164	0.00460496	0.00751099	0.00776048	0.00836718	0.00734368	0.0052254		0.00348781	0.00816001	0.00639398	0.00474645		0.00419079	0.0128271	0.00574415		0.0051933	0.00689467	0.00588268	0.00377989	0.00900751	0.00565918	0.0125146	0.00735631	0.00786642	0.00406981	0.0115761	0.0100397	0.00497598	0.00556361	0.00362499	0.00395841	0.00622397	0.00369566	0.0084115	0.0101909	0.00346176	0.00949073	0.0122996	0.00714135	0.00389285	0.00745712	0.00899531	0.0279011	0.00528735	0.00895565
2-Oxoglutarate		0.142066	0.0231902	0.0493754	0.140672		0.0803276	0.124183	0.0637274	0.0320705	0.0405979	0.164642	0.0959447	0.0824907		0.0785743	0.156263			0.0845582	0.0942562	0.0814074	0.0308924	0.114069	0.07271	0.140102	0.0356785	0.199331	0.0203708	0.0126275	0.120384	0.0597077	0.0838417	0.027448	0.0422235	0.0251895	0.0167815	0.203948	0.119826	0.0167258	0.0783673	0.0332628	0.0698748	0.00634013	0.024314	0.105545	0.0704954	0.071139	0.0257838
4-Aminobutyrate		0.332648	0.00530852	0.0712971	0.20333	0.151428		0.198729	0.0214308		0.0442583	0.188765	0.145931	0.104659	0.0149618	0.0235991	0.231772	0.0136278	0.0577666	0.225566	0.153074	0.0665787	0.0625419	0.158777	0.0442376	0.0812547	0.00645531	0.119102	0.0139562		0.00556691	0.0127426	0.0222903	0.00387696	0.316973	0.00935268	0.00312059	0.541211	0.0328356	0.00383241	0.288066	0.0361928	0.178775	0.0051675	0.00431089	0.136917	0.0106198	0.119133	0.0481054
Aconitate	0.04459	4.1408	0.81608	0.125189	7.26228	0.0210449	0.0273689	8.35093	0.594654	0.0423107	5.55678	7.95293	11.2139	3.6112	0.104584	8.28106	2.10301	11.6842	4.39213	4.06403	7.7411	11.3243	5.00227	0.0955221	3.80572	0.127105	8.69079	3.89862	6.95757	0.0616202	3.06047	1.87677		0.653611	5.08563	10.4001	9.59544	5.02519	3.07483	5.46629	7.41903	17.2398	6.02407	10.4984	10.9452	3.03232	14.3073	3.15746	7.35203
Benzoate	0.017492	0.0193759	0.0342779	0.0336901	0.0141037	0.0122816	0.0458894	0.0262705	0.0257104		0.013704	0.0260468	0.0373043	0.0175522	0.0154662	0.00951542	0.0139291	0.0149766	0.0279351	0.0172512	0.0262285	0.0204861	0.0192448	0.01986	0.0196514	0.0132322	0.0147551	0.0144761	0.0133469	0.0276417	0.0325528	0.0297457	0.0190826	0.0381676	0.0184364	0.0111867	0.0158963	0.0181235	0.0216501	0.00823132	0.018488	0.0184509	0.0160858	0.00736113	0.0135335	0.0204348	0.018042	0.020431	0.00854097
Caffeic acid	0.463021	0.21334	0.0805592	0.0403592	0.394393	0.166412		0.0815487	0.0386629	0.214685	0.039	0.0525913	0.0797696		0.0280701	0.0430922	0.0488748		0.0973155	0.0323512	0.0677957	0.0657265	0.0685316	0.0469953	0.0509178	0.0397753		0.0380286	1.36202	1.18877	0.0550426	0.109024	0.0481025	0.0810889	1.05594	0.643006	0.778746	0.436643	0.534819	1.10133	0.125017	0.760934	0.458115	0.918914	0.859116	0.0385954	1.37686	0.0761748	1.00383
Citrate	3.49596	1.09155	0.333445	0.323766	1.865		1.65784	1.50578			1.64931	1.03999	1.46561	1.02124		1.31081	0.938395	0.526967	0.620189	0.903018	1.02648		1.18411	0.305548	0.932486	0.424299	0.21371	2.12629	0.291834		0.509222	0.479356	1.74569	0.361474	0.657332	1.17667	0.448659		0.656161	0.304377	1.42199	0.554585		0.539735	0.724435	0.522492	0.696735	0.740252	0.832859
Mannose	0.0676617	0.0795354	0.00584292	0.0196266	0.146464	0.0226565	0.0287992	0.0586671	0.0363369	0.009594		0.102579	0.0411334	0.0972193	0.0478449		0.0685578		0.0685401	0.0393301	0.0770704	0.0585802	0.239564	0.114674	0.0860576	0.0605476		0.0588068		0.0168987	0.0788254	0.0762097	0.0740572	0.00544219	0.0370038	0.338528	0.337135	0.040177	0.0241972	0.288964	0.0830211	0.18553	0.0347062		0.337062	0.271114	0.287951	0.149079	0.264146
Sucrose	54.0769	72.4078		16.5475	60.5007	77.5784	61.6085	31.3812	85.8354		77.811	74.0153	34.4408	75.7982	38.188	41.9582	69.8378	79.1382			77.3154	77.3857	53.7733	59.8048	94.7043	109.752	75.0568	84.2879	58.4845	64.2226	89.1947	89.8702	73.9843		65.5929	56.9672	67.4758	71.5998	76.9848	68.9525	69.7607	46.7957	61.3506	52.7603	74.4985	96.1644	70.9597	62.167	65.5889
Gluconate	0.0136904	0.00850793		0.0105606	0.0139456	0.0136857	0.0125985		0.0137205				0.0255298	0.0101444	0.0182439	0.00445583	0.0198054			0.0218602	0.0258862	0.0227029	0.00528454	0.0152461		0.00693986	0.00461357	0.00330925	0.0120672	0.0194584	0.0174709	0.0229304			0.0241823	0.0110718	0.0105458	0.0182578	0.0105326		0.00971796	0.0124548		0.0122791	0.0128103	0.0155931	0.0062903		0.00810918
Ribose	0.0536665	0.0390738			0.0390264	0.00411191	0.00584079	0.00580374	0.00427227			0.0544099	0.0383271	0.0538989	0.0602341	0.0706615	0.0258693		0.0051197	0.00703416	0.021139	0.0119932	0.0737872	0.0270843	0.026337	0.0454811	0.0561552	0.0303168	0.0360176	0.00386975	0.00903343	0.00832622	0.00710675		0.00482259	0.0239437	0.0250625	0.0103097	0.0061329		0.0174299	0.0144646	0.00963666	0.0129472	0.0157933	0.0185774		0.00305354	0.0204424
Threitol	0.00600756	0.00689648	0.00406538		0.00800755		0.00636255	0.00375832	0.00136342	0.00284214	0.00476591	0.00191008	0.000494077	0.0045096	0.00648459	0.00293866	0.00431483	0.00441997	0.00379757	0.00255691	0.00238247	0.00395354	0.00540575	0.00213214	0.0015343	0.0023719	0.00833901	0.00673091	0.00355165		0.00328228	0.00301636	0.00210906	0.00489114	0.00150964	0.0102569	0.00316771	0.00731451	0.00258467	0.00557305	0.00553677	0.00278062	0.0102271	0.00307633	0.0074701	0.00279207	0.00292962	0.00198476	0.00778741
Asparagine		0.0254886		0.00541438	0.0273582	0.0108803	0.0139477	0.0110592	0.00769976	0.0253722	0.0193397		0.0148952	0.0156561		0.0511263	0.028614	0.0276339	0.00903386	0.0153702	0.0413595	0.0263385	0.0357594	0.0334609	0.0322779	0.036598	0.059893	0.0322291	0.0305669	0.0127986	0.015465	0.0146115	0.0149462		0.0082788	0.0267259	0.0202141	0.0106464	0.00930388	0.0300316	0.0174334	0.0165296	0.0149634	0.0200878	0.0239783	0.0389993	0.0293146	0.00707202	0.0374373
Glycerate	0.240295		0.314314	0.0374876	0.694808	0.983877	0.317731	0.065685	0.0380612	0.0612952		0.259697	0.0581367		0.0473534	0.173551	0.125365		0.0905906	0.103837	0.117878	0.148849	1.12541	0.0810092	0.0359158	0.0745701	0.613093		0.382305	0.20504	0.0599358	0.0696556	0.063248	0.358703	0.0553045	0.141801	0.209878	0.257287	0.0490711	0.130563	0.547155	0.786946	0.261362	0.169632	0.162171	0.0686603	0.385437	0.0387801	0.586127
Isocitrate	0.47553	0.191475	0.128544	0.00743841	0.336467	0.209353	0.45364	0.0694416	0.00870234		0.748508	0.0287019	0.0492202	0.185258	0.00911591	0.232319	0.0233104	0.0145447	0.0225653	0.0413314	0.0375136	0.0477605	0.498815	0.00488951	0.0330111	0.00884516	0.00845318	0.775395	0.00880519		0.0166283	0.0133674	0.0644417	0.129388	0.0229546	0.0198191			0.020374	0.00647988		0.0211192	0.108743	0.0306273	0.0378438	0.0188838	0.0100032		0.0110828
Isoleucine	0.0367112	0.0296942		0.0833346	0.0209428	0.0188397	0.0427588		0.0438273		0.0228045		0.070435	0.0343168	0.0409154	0.0274402	0.0197272	0.00328329		0.0334987	0.0156012	0.0268515	0.036707	0.0546458	0.0287478	0.0166717	0.00334098	0.00920527	0.00241283	0.0862545	0.0194569	0.0359101	0.0625722		0.050356	0.00193701	0.00263165	0.0213707	0.0662147	0.00228968		0.0102108	0.0216399	0.00404678	0.00319352	0.0213896	0.00359903		0.00578102
Malate			0.0877034	0.200309				1.08566	0.589364	0.194783		1.66978	0.656712		1.06823	1.66576	2.38144	1.65567	1.61487	1.11119		1.34846		0.429485	0.876906	1.20703	0.899539		1.33607		1.90173	1.30745	0.521237	0.0968063	0.573164	1.1605	0.558809		1.03994	0.497677		1.76699		1.03043	1.4403	1.66448	1.56828	0.412822	1.78771
Pyroglutamate	8.44883	4.9015		5.84963	4.48379	3.88957	5.57308		3.54675		3.6755	6.13546	5.20743	2.58368	4.60374	2.20445	8.38521	0.70428	9.95764	5.27759	4.2488	5.75664	2.79703	2.96564	3.90968	3.00876		4.94901	0.854954	7.96776	6.33631	2.75929	4.67715		4.50324	1.01439	0.468794	5.1916	8.24434	0.542756	7.08879	0.590182	11.522	0.184371	0.383507	5.68047	0.291032	6.24316	0.488571
Rhamnose	0.00764646	0.0308347	0.00420713	0.00205046	0.0282277	0.00659948	0.00995155	0.00526132	0.00555048	0.00670188		0.015739	0.00674222	0.0173999	0.0115156		0.00936128		0.00711959	0.00635822	0.0126627	0.0101536	0.0184916	0.00679332	0.00671405	0.00917567		0.012769		0.010756	0.00946309	0.00762285	0.0120514	0.00307315	0.00279036		0.0352177	0.00751356	0.00537906	0.0321434	0.0168349	0.0239151	0.0118714	0.0283459		0.0090527	0.0366574	0.00285684
Threonine	0.124516	0.229777		0.427362	0.24349	0.290638	0.330167	0.490907	0.377024		0.212081	0.465786	0.357093	0.37056	0.309395	0.17472	0.26466	0.182579	0.549501	0.299002	0.278588	0.249264	0.3345	0.445086	0.30002	0.211008	0.167276	0.240473	0.30121	0.347318	0.274194	0.304495	0.565297		0.282703	0.0923056	0.187214	0.180344	0.451261	0.1803	0.454689	0.354834	0.204457	0.0191624	0.1383	0.365146	0.25904	0.49308	0.0767817
Dulcitol	0.00464875	0.0124299	0.0107857	0.0115814	0.0230408	0.00537572	0.00956471	0.0261034	0.0214276	0.0133466	0.00674919	0.0243352	0.0250424	0.0162132		0.00925297	0.0290777	0.0211727	0.0254007		0.0227108	0.022569	0.00939056	0.0548103	0.0296932	0.0194468	0.0340836	0.00600844		0.016289	0.0283999	0.0282651	0.0289731	0.0115226	0.0271944	0.0623502	0.0454126	0.0476778	0.0103908	0.0226629	0.00984979	0.0375536	0.00845491	0.0355756		0.0270534	0.043055	0.030153	0.036806
Fructose	3.72489	5.71657	2.60071		4.12579	3.50714	4.17591	3.83401	5.20899			1.86721	3.62301	6.60555	3.63401		2.35196		1.03159	1.4098	3.16313	2.36887	5.07957	1.82493	1.10192	1.10527	2.95373	2.49344		2.06034	3.15682	1.80224	2.66376	2.72738		13.2069	8.99184	7.4343		14.1143		8.95187	5.26278	15.0707	8.06358		6.75384		15.3839
Fumarate		0.524037	0.0818434	0.125769	0.275811			0.0884029	0.0450708	0.141843	0.0971024	0.0628998	0.0801789		0.0151894	0.0172819	0.027393	0.0318346	0.0888326	0.0492232	0.0427341	0.0394485	0.067911	0.0431306	0.0238632	0.0177917	0.0323812	0.0789326	0.0871316		0.0483045	0.0706633	0.0282653	0.0430045	0.0207719	0.0162198	0.0340706		0.0344429	0.0217288	0.0860462	0.0431558		0.0156146	0.049355		0.0527659	0.0248133	0.0310367
Galactinol	0.0331456	0.135296		0.10853	0.132745	0.181736	0.0107873	0.352042	0.0809416		0.216477		0.218721	0.100829	0.285391	0.0823378	0.236067	0.0593586	0.150868	0.148993	0.348497	0.27218		0.0873111		0.146182	0.100042	0.124395	0.147577	0.00762178		0.203052	0.244165		0.14353	0.119522		0.127654	0.130934	0.110166	0.0082349	0.173979	0.00836549	0.0837221	0.0825513	0.478024	0.266263	0.479821	0.620765
Galactonate	0.0949758	0.04513	0.0484004	0.0238969	0.102496	0.0412586	0.108652	0.0480101	0.0689791	0.139643	0.0499335	0.0376665	0.0543835	0.0555021	0.017359	0.0307945	0.039213	0.0837583	0.0652243	0.0398494	0.0470575	0.0605409	0.0918257	0.0259897	0.0689601	0.016572	0.0831786	0.0485026	0.134849	0.165152	0.0330024	0.0431063	0.056467	0.0986016	0.0405798	0.0886909	0.113974	0.0622422	0.0538183	0.0850167		0.0685992	0.082181	0.065311	0.0921161	0.0455103	0.100754	0.0611375	0.0606773
Galactose	0.11055	0.124064	0.0130069	0.0489868	0.250031	0.0365886	0.0604687	0.145039	0.0864784	0.0320883	0.198787	0.209141	0.10511	0.15214	0.108982		0.161933		0.15826	0.0881945	0.142448	0.124146	0.346352	0.217531	0.192881	0.11975		0.103455		0.0431036	0.166302	0.162459	0.184775	0.0135941	0.0892008	0.512896	0.472303	0.0497966	0.0618243	0.359025	0.145181	0.300602	0.0622548		0.502735	0.134932	0.445246	0.143028	0.46185
Glucose 1-phosphate	0.760054	0.375055	0.0341092	0.209856	0.543369	0.290884	0.536928	0.520275	0.35818	0.0930872	0.373616		0.470913		0.480613	0.481997	0.441981	0.499351	0.263391	0.21487	0.510361	0.410222	0.446501	0.22186	0.432335	0.313263		0.236603		0.504225	0.637104	0.537427	0.461622		0.266011	0.710956	0.514758	0.560112	0.267157	0.45156	0.351195	0.457354	0.615573	0.476457	0.573145	0.407148		0.323411	0.478752
Glucose	12.2089	6.24925	0.226743	0.0769112	11.075	0.339771	0.309857	0.775256	0.243754			2.44492	0.593239	7.14114	0.611616		2.33096		1.25023	1.38147	3.11471	2.44476	17.2473	3.35854	1.18677	1.46337	18.9314	3.12153		0.124164	1.18985	1.8222	0.782529	0.298477	0.962766	15.9371	14.7678	2.85479	0.170866	20.5708	1.67368	7.71189	3.98564	20.4981	14.6667	3.16973	10.0142	0.296991	19.5498
Glycerol	2.08443	4.58079	2.73881		4.49138	4.10784	6.6516		9.03342	0.897112	5.0104	6.45873	11.7969	5.87046	17.2883	3.61942	8.71145	1.08062	8.41439	8.88911	7.38044	6.92421	3.9766		5.70495	5.97818	1.25233	3.29254	2.01922	4.05889	6.4775	5.04464	7.43471	2.77242	12.896	1.32512	2.41946	5.49905	8.48594	1.46321	6.20389	4.605	4.66578	1.3833	2.2041	5.12735	2.14479		1.28197
Glycerol 3-phosphate		0.0242476		0.0305161	0.0234276	0.013237	0.0257403		0.0210205		0.0165908		0.0440078		0.0629434	0.0596918	0.0562676	0.00776792	0.0764018	0.0982564	0.0398217	0.0688979	0.0202127	0.0368154	0.0722094	0.03616	0.00980804	0.0100099	0.00640108	0.0743836	0.037593	0.0336354		0.00291067	0.0478032	0.0100245	0.00639925	0.0412862	0.0285448	0.00723196	0.0198999	0.014338		0.011866	0.00894817	0.0469013	0.00971442	0.0506633	0.0108105
Glycine	0.573441	0.455139		0.459355	0.280622	1.13031	1.19587	0.269116	0.12921	0.373566	0.319335	0.231477	0.423661	0.446176	0.0527745	0.0279848	0.0973916	0.0850786	0.430984	0.231395	0.149334	0.150141	0.210863	0.222825	0.0481832	0.0681341	0.0963987	0.305071	0.106683	1.00071	0.0839254	0.273995	0.11793		0.100693	0.0568455	0.0878821		0.0728666	0.0367623	0.255324	0.0678465		0.0427617	0.364366	0.43034	0.408969	0.127417	0.121697
Isothreonate	0.0530261	0.0524332	0.0633153		0.0658215	0.0346291	0.0770013	0.0455239	0.040627		0.0388389	0.0201897		0.0336808	0.013776	0.0231357	0.0373003	0.0422276	0.052642	0.0290487	0.0214922	0.0409837	0.0713042	0.010724	0.0300618	0.0172964	0.0461144	0.0518283	0.0235692	0.0792163	0.0364104	0.0437113	0.0466351	0.0569777	0.0257036	0.0269729	0.0189161	0.0533419	0.0844116	0.0233214		0.0369341	0.063768	0.00758077	0.0331351	0.0382546	0.0255223	0.0491217	0.0158858
Itaconate	0.305475	0.182132	0.0394248	0.0653386	0.0948314	0.553627	0.733609	0.17505	0.130726	0.359241	0.0786181	0.102293	0.189697	0.120104	0.0449223	0.0219601	0.207653	0.117349		0.120943	0.088758	0.149146	0.0800271	0.211468	0.0510463	0.0603608	0.195956	0.0617573	0.236421	0.678591	0.341882	0.613126	0.0744453	0.0634098	0.0312094	0.148684	0.430444	0.438281	0.136171	0.246417	0.221504	0.333606	0.441677	0.140764	0.134256	0.138961	0.162001	0.0362921	0.0905086
Alanine	1.71391	1.0068		0.906468	1.24642	1.61388	0.593879	0.597778	0.254081	0.0100796	1.23301	1.32494	0.632595	1.2298	0.453968	1.21123	1.064	0.166632		0.467232	0.663628	0.513604	1.65697	1.03999	0.443414	0.631036	0.167961		0.297049	0.632684	0.595432	0.39064	1.04532		0.713027	0.0914991	0.0596326	1.08669	0.463364	0.0564507	2.59273	1.60794	2.35926	0.282054	0.183968	0.80573	0.564471	1.21643	0.339788
Ascorbate	0.00947763	0.00505694		0.00275613	0.00654446	0.00105885		0.00669714	0.00352849			0.00938175	0.00528901	0.0054564	0.00352184	0.00144347	0.00715892	0.0151932	0.0101901	0.00294446	0.00408589	0.00879086	0.000777336	0.00462818		0.00270579	0.00803458				0.0198706	0.00972758	0.012502		0.0127547	0.0395279	0.0314675	0.0219396	0.0126077	0.0461297	0.0126409	0.0220151	0.0175276	0.017244	0.0318472	0.0204781	0.0242627	0.0330882	0.0454682
Aspartate	0.213546	0.191025		0.192366	0.262557		0.111836		0.0934176		0.082561	0.0683922	0.105836	0.0437873	0.0595583	0.0553181				0.101504	0.122369	0.122322	0.0516101	0.0376574		0.0557607	0.00187531	0.0183013	0.0167856	0.32734	0.123547	0.1184	0.120784		0.0700042	0.0133773	0.00774396	0.0231727		0.0103894	0.130378	0.0201238	0.114855	0.00215779	0.00823696	0.148804	0.00181908	0.169824	0.00825246
Leucine	0.20907	0.234955		0.18828	0.130564	0.00755685	0.0209275		0.106994	0.0184418	0.0173895	0.178862	0.195129	0.0412223	0.0660083	0.0159344	0.0201434	0.00449497		0.119677	0.0235994	0.0672179	0.0272116	0.157115	0.140764	0.0358303	0.00243662	0.0110873	0.00349277	0.0258577	0.121602	0.0730798	0.167364			0.00337964	0.00294376	0.00894838	0.12971	0.00188767		0.0100538	0.0101724	0.00556083	0.0041004	0.0330055	0.00339092		0.00465778
Serine	0.0335329	0.0802455		0.0490749	0.0236418	0.0252957	0.0215746		0.0263227				0.0480959	0.0284974	0.037474	0.010008	0.0738107	0.0464737	0.0396993	0.0694529	0.0500788	0.0535099	0.0202752	0.0354811	0.042034	0.0320257	0.00784654	0.035104	0.0595776	0.0222959	0.0697582	0.0457653	0.0586724		0.0556818	0.0112994	0.00718915	0.018913	0.048676	0.00671635	0.0318598	0.0191694	0.0421135	0.00540368	0.0115306	0.0613487	0.00900588	0.0955487	0.0139323
Threonate	1.15308	0.566817	0.983568	0.242607	0.531831	0.634929	0.92786	0.360163	0.279659	0.0121398	0.481715	0.0849322	0.28528	0.329628	0.0780757	0.269776	0.353388	0.342012		0.140055	0.146202	0.216777	0.345716	0.0836769	0.337591	0.0481175	0.22319		0.170638	0.749546	0.764746	0.309289	0.317677	1.41199	0.058363	0.551165	0.288599	0.792732	0.593869	0.221533	0.435945	0.545228	0.882652	0.181035	0.445881	0.370135	0.331173	0.192021	0.230469
Valine	0.198629	0.355568		0.356517	0.285663	0.0618261	0.178525		0.238192	0.0201699	0.108115	0.501906	0.535722	0.145944	0.190507	0.134979	0.15909	0.0175312		0.22176	0.117329	0.103319	0.187253	0.297513	0.198767	0.10348	0.0146214	0.0710422	0.0171188	0.185597	0.159938	0.221546	0.56445		0.368391	0.00897497	0.0100098	0.0733812	0.32822	0.0131602		0.0568658	0.0656674	0.0253182	0.0140398	0.112373	0.029237		0.0286279
Lactate	0.139612	0.0959286	0.208969	0.110601	0.0983413	0.0994749	0.116201	0.129949			0.142046	0.0926935	0.103502	0.118706	0.0789373	0.0385009	0.160393	0.0915747	0.0780804		0.0792482	0.091362	0.091565	0.0322006	0.0291488	0.0192	0.0887379	0.126773	0.0592876	0.140391	0.0520769	0.0714245	0.0560601	0.167621	0.0984779	0.074368	0.0440647	0.0537986	0.0638496	0.155869	0.357252	0.312989	0.182084	0.176464	0.25971	0.0697665	0.0927317	0.110979	0.0696901
Lactose	0.0016984	0.0454987		0.0370227	0.0300661	0.0010662		0.0509456	0.0203419		0.0163881	0.0699555	0.03083	0.0301871	0.0669704	0.0286261	0.0869941	0.049907	0.08465	0.0804988	0.0505423	0.0505824	0.0158911	0.126381	0.0865872	0.0451894	0.109027	0.0192044	0.160695		0.0516612	0.0854576	0.238911	0.00827201	0.0539769	0.0940921	0.133235	0.00167257	0.0306269	0.0929262		0.0823101		0.100934		0.0957567	0.0611498	0.0619471	0.14011
Malonate	0.0294359	0.0400235		0.056114	0.0274986	0.0466537	0.0664945	0.0533815	0.0387439		0.0249624	0.0426017		0.0319911	0.0229056	0.011274	0.0336821	0.028863	0.0368258	0.0274017	0.0388839	0.0331185		0.0294976	0.0353171	0.0244983	0.0316419	0.0268858	0.0286522	0.0582989	0.0443085	0.0586107	0.051026		0.0239646	0.0166275	0.0238206	0.0324523	0.0536548	0.0181678	0.0638489	0.0604733	0.0428774	0.0164279	0.0227961	0.0338571	0.0406537		0.0128305
Mannitol	0.265221	0.204677		0.113451	0.296243	0.21832	0.616652	0.278802	0.438853		0.155447	0.193897	0.389048	0.26095	0.061279	0.164447	0.280203	0.127138	0.449649	0.199353	0.186623	0.298393	0.231306	0.12697		0.127834	0.102494	0.152382	0.303769	0.717665	0.407407	0.446795	0.29233		0.285142	0.19923	0.163508	0.457694	0.180767	0.153933	0.187986	0.164339			0.212452	0.169757	0.233347		0.117974
Mannose 6-phosphate	0.0221327	0.0247906	0.0104625	0.00800314	0.0124958	0.00380747	0.0176931	0.00708842	0.00852875			0.015084	0.00725564	0.0199618	0.0154259		0.0125941	0.0187157	0.0338211	0.0135233	0.0233131	0.0160343	0.0253837	0.0354311	0.0275517	0.0226801	0.0107107	0.00843038	0.0242003	0.00804538	0.0144793	0.0285002	0.0349557	0.0104024	0.0200403	0.0200771	0.0189014			0.0273507	0.0276422	0.0220804	0.0210957	0.0216188		0.00979161	0.012111	0.00980645
Methylmalonate	0.016776	0.0371491	0.00837032	0.0169194	0.0352081	0.0567375	0.0918551	0.0512286	0.0462575		0.0371238	0.0239031	0.0621838	0.0455274	0.0164436	0.0125475	0.0550366	0.102717		0.0315572	0.0331707	0.030881	0.0464997	0.0369639	0.0189821	0.0168442		0.0359647		0.0160183	0.0707231	0.0865432	0.0343644	0.0189091	0.0117615	0.140267	0.208321	0.0173051	0.0488106	0.235893	0.0470686	0.152429	0.0148778	0.131989	0.109148	0.0347588	0.0919841	0.0160478	0.0898934
Myo-Inositol	1.32808	0.792376	2.12378	0.387146	1.40232	0.677491	1.10884		0.873107		0.88392	1.00158	1.09205	0.890306	0.627354	1.44982	0.512136	1.59474	1.66751	0.608905	1.08565	1.04026	0.876342	0.607769		0.46701	0.919656	0.808862	2.03473	1.14411	1.34321	1.05019	1.09518	2.30078	0.824384	1.78371	1.60196	1.6823	0.615075	1.28205	1.09254	1.86712		1.13138	0.970349	0.870913		1.14112	1.56357
N-Acetylglutamate		0.112356	0.135277	0.0830048	0.0584386	0.0312202	0.0669984		0.0034559		0.0520785	0.174468	0.13958	0.0397359	0.0240343	0.0170198	0.0963795	0.00667845	0.259579	0.138277	0.0510051	0.110023	0.0222128	0.0569371	0.0420396	0.0305912	0.00453578	0.0663757	0.00445014	0.182435	0.0184101	0.0368217	0.144213	0.133323	0.109179	0.00982637	0.00363182	0.126885	0.0325065	0.00482919	0.0660691	0.0113661		0.00976062	0.00986154	0.0354016	0.00349764		0.00597712
Octadecanate	0.624562	1.65715	3.28366	1.45504	1.0238	1.28351	2.49451	1.18939	1.79265		0.900894	2.02762	3.28709	1.21444	1.87997	1.25658	2.55207	1.28625	3.0433	1.11399	1.58078	2.11088	1.73203	1.5198	2.66165	1.89665	1.09492	0.94039	1.7297	3.66734	1.67746	3.27115	1.99224	3.03625	2.00917	2.14418	1.22446	1.23822	1.52305	1.20284	3.05712	1.81698	3.55734	1.48157	1.32229	1.51161	1.51767		0.705799
Ornithine	0.00883486	0.00633423		0.0042947	0.0106726	0.00361453	0.00668014	0.0123229	0.00366946	0.0218516	0.00899125	0.0131429	0.0164005	0.00638393	0.00327085	0.0107026	0.0077349	0.0150626	0.00498086	0.00704551	0.0113009	0.014839	0.00980136	0.0021754	0.00740812	0.00200588	0.0121993	0.00795041	0.0101704	0.0106363	0.00728687	0.00568002	0.0172203		0.00268125	0.0238908	0.0107521	0.00335951	0.00595944	0.00746844	0.00514909	0.0222421	0.00691548	0.0211396	0.022656	0.006577	0.018508	0.00614845	0.00954686
Oxalate	0.0296597	0.0812744	0.0117737	0.0314557	0.0535444	0.0348841	0.0217764	0.0390031	0.0139467	0.0309315		0.0165954	0.0316113	0.0499991	0.0145523		0.0167608	0.0101706	0.048247	0.017996	0.040477	0.019778	0.192426	0.0138052	0.0144166	0.0118181	0.0151469		0.02698	0.0351749	0.0118761	0.0143347	0.020714	0.0116654	0.0107306	0.0170219	0.0100088	0.0186526	0.0204228	0.0105971		0.0320523	0.0573867	0.0166728	0.0153436	0.0185459	0.0150134	0.0156054	0.012008
Palmitate	0.663169	0.60389	1.67656	0.782047	1.03025	0.633965	1.34115	1.3195	1.36043		0.471906	1.28007	1.93366	0.599091	1.10069	0.289651	1.51759	0.688996	1.68071	0.570788	0.947925	1.33274	0.887384	0.922124		0.930666	0.56355	0.492401	1.16664	2.10337	1.53011	1.91526	1.21566	1.70676	1.15085	1.23408	0.752238	0.601048	0.72822	0.56879	1.84407	0.906862	2.06049	0.96613	0.698601	0.768017	0.890914		0.354769
Phosphate	9.37819	21.2358	2.88882		20.3439	18.8084	30.3243		42.7345	1.50908	22.8597	27.3497	55.7334	27.1035	82.7615	16.9753	39.7878	4.57757	39.8655	41.3879	32.9104	29.7286	17.5635		26.4566	27.0521	5.29385	14.818	8.50365	17.9852	28.9614	22.8024	33.1082	3.10911	58.4271	6.0938	10.7193	25.9141	39.113	6.1736	27.9633	19.8256	20.7058	5.74314	9.21318	23.9006	9.36596		5.36602
Proline	0.00432579	0.00672498		0.0102402	0.00695231	0.00671431	0.00812839	0.0130391	0.00785441		0.0041168	0.00777442	0.0102774	0.00497461	0.00520714	0.00268332	0.00867128	0.00417621	0.0089076	0.00500483	0.00668943	0.00681088	0.00668817	0.00551787	0.0068242	0.00421548	0.00400246	0.00456348	0.00385216	0.00838648	0.00419414	0.0105774	0.00885308		0.0068125	0.00459996	0.00510268	0.00435476	0.00606562	0.0022686	0.0080068		0.00700722	0.00516152	0.0051102	0.00797231	0.00565291		0.00238292
Putrescine	0.0516078	0.0276678			0.00776124	0.00119438	0.0223841				0.0291677	0.00203643	0.000868355	0.00339183	0.00102647	0.00478842	0.000869791		0.00143485	0.000708487	0.000711331	0.000553573	0.031156	0.00100252			0.039095	0.00861794	0.0877405	0.0206729	0.00153173	0.000849819	0.00222831		0.000348731	0.0754747	0.0313888	0.0227226	0.000474856	0.0512663	0.0041014	0.0559493	0.00153789	0.0332028	0.0497472	0.00207899	0.0624168	0.000509908	0.0322206
Quinate	0.08732	0.788054		0.00241063	1.38185	0.0591263	0.0692824	0.0169528	0.01545	0.0101724		0.0204596	0.0191968	0.934594	0.00824068	0.560006	0.0490579		0.0318933	0.0164436	0.298732	0.0433293	0.524352	0.00946552	0.0291079	0.0294932	1.57196	1.14037		0.042194	0.0663321	0.106397	0.0371647	0.000540059	3.00754	3.84835	3.16656	2.06166	3.00696	2.10796	0.162069	1.23671	0.0588768	4.16272	2.97961	2.10006	4.31496	2.00587	4.21194
Ribonate	0.0151221	0.00669642	0.00334954	0.00555629	0.0104662	0.00413594	0.0140754	0.018711	0.00653307	0.0151319	0.013594	0.0153236	0.0139234	0.00777399	0.00305446	0.00896628	0.0087029		0.00694205	0.00797351	0.0160512	0.0128017	0.0125288	0.00230562	0.00699507	0.00266183	0.0131753	0.0107368	0.0182925		0.00689912	0.00661247	0.0120702	0.00470825	0.00535639	0.0141485	0.00471559	0.00716523	0.012399	0.00893868		0.0134235	0.00988257	0.0112733	0.0110642	0.00150795	0.00666859	0.00472847	0.00970725
Succinate	0.886341	0.862645	0.656539	0.12859	0.636672	1.88469	1.1412	0.313075	0.175263	0.236844	0.563173	0.372314	0.334188	0.847632	0.280538	0.228253	0.662425	0.202063	0.341858	0.43177		0.479678	0.403737	0.29004	0.167525	0.136039	0.188098	0.556668	0.0805325	0.906765	0.2007	0.5283	0.22688	0.78435	0.172005	0.147276	0.17187		0.30824	0.0953249	0.729629	0.495747	0.953449	0.115596	0.2042	0.516017	0.42864	0.12176	0.234319
Trehalose	0.0404322	0.0283317		0.0441733	0.0467468	0.0429637	0.0333028	0.00820349	0.00871812		0.00887696	0.00893	0.00762769	0.0211853	0.00653286	0.0229508	0.00925641	0.00726424	0.00831982	0.00821875	0.00715777	0.00748546	0.00900189	0.00793766	0.0047893	0.0032696	0.0119173	0.00665008	0.012998	0.0441128	0.00343526	0.00616976	0.011983		0.00702102	0.00713965	0.0111113		0.00724683	0.0172142	0.0412205	0.00766717	0.0273197	0.00957223	0.0108027	0.00785753	0.00433307	0.0100133
Xylitol	0.0140616	0.0105404	0.00147987	0.00129976	0.00976424	0.00649733	0.0064306	0.00442249	0.00188628	0.00729815	0.00844062	0.00850091	0.0051201	0.00637523	0.00654653		0.0077582		0.00471576	0.00428725	0.00465836	0.00678577	0.00815144	0.0026004	0.00389541	0.00347247	0.0132229	0.00810956	0.0102489	0.0100175	0.00645616	0.00496321	0.00500156	0.00216102	0.00254105	0.021809	0.0130686	0.00540917	0.0053573	0.0102768	0.0060476	0.00799929	0.00882724	0.0133153	0.014	0.00514007	0.00997472	0.00276482	0.0140633
Xylose	0.0099087	0.0216106	0.00640567	0.00337567	0.017089	0.00905968	0.00921966	0.0151341	0.00614171	0.00221373	0.0210642	0.0298581	0.0192244	0.0111223	0.0217601	0.0340105	0.0373777	0.0227787	0.0205678	0.0170907	0.0450313	0.0304401	0.0196075	0.0210547	0.0105502	0.0132635	0.0260093	0.0183815	0.0230157	0.00416959	0.0196352	0.0136079	0.0121094	0.00816525	0.0112721	0.029178	0.0179159	0.00844412	0.00835944	0.0205963	0.0233049	0.0195881		0.023183	0.0204362	0.0219614	0.0224397		0.0280406
[truncated: 86 more columns]
